# Supplementary material for: A silicon transporter gene required for healthy growth of rice on land
Source: Nat Commun. 2023 Oct 19;14:6522. doi: 10.1038/s41467-023-42180-y (PMC10587147; doi:10.1038/s41467-023-42180-y)
Supplement: Supplementary file 4 — Source data [file 41467_2023_42180_MOESM4_ESM.xlsx]

## Sheet: Fig. 1
Fig. 1: Knockout of SIET4 led to death of rice in the presence of Si.
Fig. 1b
	Replicates	Shoot dry weight (g)	Ave.	S.D.
WT	1	9.72
	2	10.67
	3	8.87	9.75333	0.900463
siet4-1	1	0.6113
	2	1.0369
	3	0.8741	0.840767	0.214749
siet4-2	1	0.3278
	2	0.1971
	3	0.3158	0.280233	0.0722452

## Sheet: Fig. 2
Fig. 2: Accumulation and deposition pattern of Si in rice leaves.
Fig. 2a
	Replicates	Dry weight for Si determination (g)	Si (μg)	Si concentration (mg/g)	Ave.	S.D.
WT	1	0.3202	6.425	50.164
	2	0.3268	7.67	58.675
	3	0.337	7.543	55.957	54.932	4.34713
siet4-1	1	0.3161	6.417	50.7513
	2	0.3915	4.439	28.3461
	3	0.326	7.481	57.3696	45.489	15.2105
siet4-2	1	0.324	6.065	46.7978
	2	0.3857	4.503	29.1872
	3	0.3357	6.92	51.5341	42.5064	11.7753
Fig. 2b
	Replicates	Dry weight for Si determination (g)	Si (μg)	Si concentration (mg/g)	Ave.	S.D.
WT	1	0.3246	6.607	50.8857
	2	0.3332	7.675	57.5855
	3	0.3429	8.25	60.1487	56.2067	4.78298
siet4-1	1	0.3244	8.22	63.3477
	2	0.3282	7.829	59.6359
	3	0.3351	7.361	54.9164	59.3	4.22566
siet4-2	1	0.3266	7.855	60.1271
	2	0.34	7.628	56.0882
	3	0.328	7.826	59.6494	58.6216	2.20689
Fig. 2d
		Si/C Atomic %
		Replicates			Ave.	S.D.
		1	2	3
4h	WT	0.43	0.422	0.015	0.289	0.237
	siet4-1	0.514	0.234	0.68	0.476	0.225
	siet4-2	0.501	0.117	0.14	0.253	0.215
8h	WT	1.072	2.201	2.003	1.759	0.603
	siet4-1	2.461	0.974	2.054	1.83	0.768
	siet4-2	1.413	1.968	1.078	1.486	0.45
24h	WT	5.371	6.14	5.504	5.672	0.411
	siet4-1	4.054	4.421	4.151	4.209	0.19
	siet4-2	3.812	2.838	2.965	3.205	0.529

## Sheet: Fig. 3
Fig. 3: Transport activity of SIET4 protein
Fig. 3a
				anti-6×His antibody
Fig. 3b
	Conditions	Time	n=1 (nmol)	n=2	n=3	n=4	n=5	n=6	n=7	n=8	n=9	n=10	n=11	n=12	Ave. (nmol)	S.D.	S.E.	TTEST
Liposome	pH 6.0	2min	0.385551	0.463088	0.469778	0.361425	0.358603	0.341494	0.418332	0.451063	0.483578	0.575178	0.355818	0.529604	0.432793	0.0751627	0.0216976
	pH 7.5	2min	0.397449	0.413028	0.407382	0.450834	0.398486	0.357864	0.641808	0.429802	0.318558	0.485386	0.505076	0.664796	0.455872	0.105129	0.0303481	0.542504
SIET4	pH 6.0	2min	0.64588	0.696021	0.752855	0.69686	0.548534	0.496403	0.417151	0.65178	0.41595	0.485349	0.347607	0.42769	0.548507	0.135566	0.0391347
	pH 7.5	2min	1.00116	1.14418	1.07714	0.983076	0.719544	0.608868	0.703343	0.745769	0.541065	0.693601	0.54828	0.5538	0.776652	0.217494	0.0627852	0.00542731
	pH 7.5 + 2 μM CCCP	2min	0.581484	0.9172	0.307968	0.442119	0.414366	0.21864	0.295335	0.625751	0.341438	0.239208			0.438351	0.216094	0.0683348	0.00161718
	pH 7.5 + 2 mM Ge	2min	0.538359	1.07523	0.257184	0.573403	0.456067	0.24848	0.316834	0.49638	0.257741	0.263427			0.44831	0.254602	0.0805122	0.00388164
Lsi2	pH 6.0	2min	0.528927	0.852743	0.800711	0.552907	0.596475	0.436488	0.292719	0.375704	0.363918	0.362251	0.571961	0.246344	0.498429	0.190031	0.0548573
	pH 7.5	2min	2.22851	1.82781	1.32608	1.14259	1.28704	2.32633	1.84585	1.6274	1.54903	1.27636	1.42552	0.883562	1.56217	0.431885	0.124675	1.55631e-08
	pH 7.5 + 2 μM CCCP	2min	0.299956	0.334778	0.400098	0.388109	0.416829	0.329896	0.306763	0.301198					0.347203	0.0474447	0.0167742	6.49857e-08
	pH 7.5 + 2 mM Ge	2min	0.318358	0.250579	0.197746	0.224484	0.331177	0.421566	0.389895	0.517615					0.331427	0.10838	0.0383182	7.3344e-08

## Sheet: Fig. 4
Fig. 4: Expression pattern of SIET4
Fig. 4a
		Replicates	Cq value	Expression		Relative expression
					Ave.		Ave.	S.D.
6 week	Root	1	26.64	0.2286		0.18
		2	26.8	0.1603		0.12
		3	26.2	0.2634		0.2	0.17	0.04
	Basal stem	1	26.39	0.2162		0.17
		2	25.45	0.3875		0.3
		3	26.17	0.2669		0.21	0.23	0.07
	Leaf sheath	1	27.56	0.5346		0.42
	(newest expanded)	2	26.81	0.9728		0.76
		3	26.15	1.1378		0.88	0.68	0.24
	Leaf blade	1	25.29	1.2767		0.99
	(newest expanded)	2	25.22	0.9291		0.72
		3	27.54	0.8288		0.64	0.79	0.18
12 week	Root	1	27	0.3173		0.25
Booting		2	26.76	0.2035		0.16
		3	25.64	0.2066		0.16	0.19	0.05
	Basal stem	1	25.94	0.2651		0.21
		2	26.27	0.3938		0.31
		3	26.39	0.2589		0.2	0.24	0.06
	Flag leaf sheath	1	24.06	1.0677		0.83
		2	24.86	0.6454		0.5
		3	25.28	0.4917		0.38	0.57	0.23
	Flag leaf blade	1	25.7	0.2212		0.17
		2	27.12	0.0856		0.07
		3	24.02	0.6462		0.5	0.25	0.23
	Node I	1	24.28	0.6334		0.49
		2	23.87	0.5969		0.46
		3	24.06	0.6355		0.49	0.48	0.02
	Immature panicle	1	23.82	0.6186		0.48
		2	23.84	0.6853		0.53
		3	24.82	0.5116		0.4	0.47	0.07
14 week	Root	1	27.75	0.152		0.12
Flowering		2	28.07	0.2786		0.22
		3	27.02	0.1815		0.14	0.16	0.05
	Basal stem	1	26.8	0.2665		0.21
		2	26.33	0.3091		0.24
		3	25.93	0.4035		0.31	0.25	0.05
	Leaf sheath III	1	25.45	0.4625		0.36
		2	25.41	0.4656		0.36
		3	25.33	0.4784		0.37	0.36	0.01
	Leaf blade III	1	23.77	1.0346		0.8
		2	23.83	1.6442		1.28
		3	23.54	1.1375		0.88	0.99	0.25
	Node III	1	24.38	0.7563		0.59
		2	24.08	0.7419		0.58
		3	24.18	0.6719		0.52	0.56	0.04
	Node II	1	23.39	1.5742		1.22
		2	23.56	0.9345		0.73
		3	23.26	1.1955		0.93	0.96	0.25
	Internode II	1	25.99	0.5496		0.43
		2	25.3	0.5249		0.41
		3	24.26	0.8683		0.67	0.5	0.15
	Flag leaf sheath	1	25.96	0.6043		0.47
		2	26.37	0.581		0.45
		3	26.07	0.3712		0.29	0.4	0.1
	Flag leaf blade	1	23.7	1.2047		0.94
		2	23.28	1.6022		1.24
		3	23.83	1.0682		0.83	1	0.22
	Node I	1	23.36	1.063		0.83
		2	22.73	1.571		1.22
		3	23.09	1.2285	1.2875	0.95	1	0.2
	Peduncle	1	23.2	2.3876		1.85
		2	23.28	1.5713		1.22
		3	23.75	1.5156		1.18	1.42	0.38
	Rachis	1	22.37	3.0984		2.41
		2	23.74	3.1456		2.44
		3	22.97	2.5093		1.95	2.27	0.28
	Spikelet	1	23.24	1.7984		1.4
		2	23.29	0.91		0.71
		3	22.98	2.3924		1.86	1.32	0.58
16 week	Root	1	27.44	0.2099		0.16
Grain filling		2	26.87	0.2596		0.2
		3	26.57	0.3182		0.25	0.2	0.04
	Basal stem	1	26.99	0.1145		0.09
		2	28.59	0.1989		0.15
		3	26.12	0.1997		0.16	0.13	0.04
	Leaf sheath III	1	25.28	0.3684		0.29
		2	25.26	0.6237		0.48
		3	26.57	0.5465		0.42	0.4	0.1
	Leaf blade III	1	23.04	1.5888		1.23
		2	23.1	1.3013		1.01
		3	23.84	1.215		0.94	1.06	0.15
	Flag leaf sheath	1	27.53	0.6703		0.52
		2	27.06	0.7348		0.57
		3	28.22	0.7837		0.61	0.57	0.04
	Flag leaf blade	1	23.57	1.4839		1.15
		2	23.15	1.6256		1.26
		3	23.62	1.373		1.07	1.16	0.1
	Node I	1	26.3	0.7531		0.58
		2	26	0.628		0.49
		3	26.09	0.6492		0.5	0.53	0.05
	Husk	1	24.96	1.2862		1
		2	25.41	2.0436		1.59
		3	24.84	1.1115		0.86	1.15	0.38
	Grain	1	30.79			0
		2	30.74			0
		3	30.58			0	0	0
Fig. 4b
	Replicates	Cq value	Expression		Relative expression
				Ave.		Ave.	S.D.
Root	1	24.11	1.14899		0.909295
	2	23.37	1.92292		1.52177
	3	24.28	1.03742		0.821
	4	24.28	0.94509	1.26361	0.747932	1	0.35405
Basal node	1	24.88	0.93477		0.739764
	2	24.74	1.09551		0.866972
	3	25.11	0.82864		0.655775
	4	25.05	1.03491		0.819014	0.770381	0.0926768
LS3	1	24.33	3.24731		2.56988
	2	23.89	5.26308		4.16513
	3	23.75	2.58746		2.04768
	4	24.17	2.01753		1.59665	2.59483	1.11985
LB3	1	24.3	2.86475		2.26712
	2	23.76	3.7337		2.9548
	3	24.01	2.95797		2.3409
	4	23.92	3.2828		2.59796	2.5402	0.310656
LS4	1	23.93	2.6452		2.09338
	2	23.71	3.25303		2.5744
	3	23.97	1.95536		1.54745
	4	24.08	2.14348		1.69632	1.97789	0.459612
LB4	1	23.88	3.83783		3.03721
	2	24.27	2.54913		2.01735
	3	24.09	2.70301		2.13913
	4	24.19	2.71503		2.14864	2.33558	0.471556
LS5	1	23.67	3.3353		2.63951
	2	23.66	3.18966		2.52425
	3	23.89	1.97824		1.56555
	4	23.78	2.48528		1.96682	2.17403	0.500837
LB5	1	24.03	3.20226		2.53423
	2	23.93	3.23395		2.5593
	3	23.72	2.79517		2.21206
	4	24.2	2.55972		2.02573	2.33283	0.258681
LS6	1	24.21	2.3786		1.88239
	2	24.07	2.66772		2.1112
	3	24.41	1.47069		1.16388
	4	24.42	2.0737		1.6411	1.69964	0.405479
LB6	1	24.75	2.26776		1.79467
	2	24.53	2.67153		2.11421
	3	24.52	1.98519		1.57105
	4	24.23	2.74573		2.17293	1.91322	0.282242
LS7	1	24.52	0.87107		0.689353
	2	24.55	1.38817		1.09858
	3	24.32	0.92782		0.734264
	4	24.11	2.20371		1.74399	1.06655	0.487387
LB7	1	25.04	2.20046		1.74141
	2	25.06	1.9988		1.58182
	3	25.08	1.87307		1.48232
	4	25.13	2.31038		1.8284	1.65849	0.155628
LS8	1	26.12	0.15813		0.125142
	2	25.44	0.41047		0.32484
	3	26.44	0.14585		0.115424
	4	25.45	0.43768		0.346374	0.227945	0.124691
Fig. 4c
	Replicates	Cq value	Expression		Relative expression
				Ave.		Ave.	S.D.
-Si	1	24.51	1.33285		0.979167
	2	24.05	1.46895		1.07915
	3	24.61	1.0148		0.745515
	4	24.34	1.62823	1.36121	1.19617	1	0.191436
+Si 1d	1	24.26	1.5693		1.15287
	2	24.5	0.93187		0.684591
	3	24.38	1.06497		0.782372
	4	24.28	1.07902		0.792693	0.853132	0.205679
+Si 2d	1	24.28	1.11941		0.822365
	2	24.88	0.85157		0.625599
	3	25	0.73156		0.537435
	4	24.75	1.05616		0.775899	0.690325	0.132064

## Sheet: Supplementary Fig. 2
Supplementary Fig. 2. Comparison of the dry weight of shoot, root and grain between wild-type rice (WT) and siet4 mutants.
Supplementary Fig. 2a
		Replicates	Shoot dry weight (g)	Ave.	S.D.
-Si	WT	1	6.7
		2	6.83
		3	7.11
		4	6.31	6.7375	0.332403
	siet4-1	1	8.51
		2	7.64
		3	5.66
		4	6.2	7.0025	1.30707
	siet4-2	1	7.7
		2	7.02
		3	6.29
		4	5.74	6.6875	0.854688
+Si	WT	1	11.72
		2	14.34
		3	13.28
		4	11.47	12.7025	1.35392
	siet4-1	1	0.3271
		2	0.9636
		3	0.666
		4	0.5771	0.63345	0.262732
	siet4-2	1	0.8223
		2	1.0736
		3	1.1838
		4	0.8066	0.971575	0.187037
Supplementary Fig. 2b
		Replicates	Root dry weight (g)	Ave.	S.D.
-Si	WT	1	0.6244
		2	0.7112
		3	0.5857
		4	0.5865	0.62695	0.0589981
	siet4-1	1	0.7962
		2	0.6346
		3	0.5892
		4	0.6155	0.658875	0.0934227
	siet4-2	1	0.6492
		2	0.6345
		3	0.4609
		4	0.5378	0.5706	0.0882631
+Si	WT	1	0.6445
		2	0.8346
		3	0.9525
		4	0.7187	0.787575	0.134939
	siet4-1	1	0.0243
		2	0.0552
		3	0.0237
		4	0.0308	0.0335	0.0148196
	siet4-2	1	0.0373
		2	0.0516
		3	0.0574
		4	0.0411	0.04685	0.00927595
Supplementary Fig. 2c
		Replicates	Panicle dry weight (g)	Ave.	S.D.
	WT	1	8.31
		2	7.61
		3	7.2	7.70667	0.561278
	siet4-1	1	0.1026
		2	0.1436
		3	0.0289	0.0917	0.0581217
	siet4-2	1	n.d.
		2	n.d.
		3	n.d.	n.d.	n.d.

## Sheet: Supplementary Fig. 3
Supplementary Fig. 3. Time-dependent growth curve.
Supplementary Fig. 3a
			Fresh weight (g)
			Replicates										Ave.	S.D.
			1	2	3	4	5	6	7	8	9	10
-Si	d0	WT	0.2545	0.2705	0.2532	0.2855	0.2739	0.2011	0.2612	0.2874	0.2699	0.2879	0.26451	0.0256572
		siet4-1	0.2884	0.2481	0.1879	0.1819	0.1784	0.2139	0.2227	0.2235	0.2153	0.276	0.22361	0.0376612
		siet4-2	0.2372	0.2627	0.1893	0.28	0.2483	0.2383	0.2133	0.2424	0.2126	0.2689	0.2393	0.0280181
	d3	WT	0.4356	0.4262	0.4124	0.4773	0.4402	0.351	0.4488	0.4527	0.4655	0.463	0.43727	0.0359434
		siet4-1	0.4567	0.4377	0.3488	0.3171	0.2861	0.3934	0.4217	0.3966	0.2745	0.5048	0.38374	0.0758058
		siet4-2	0.4153	0.3926	0.296	0.5038	0.3831	0.426	0.3497	0.4369	0.3991	0.4271	0.40296	0.0551565
	d6	WT	0.5741	0.5438	0.585	0.644	0.593	0.4822	0.6107	0.6445	0.6488	0.6242	0.59503	0.0524202
		siet4-1	0.6669	0.6334	0.503	0.481	0.4058	0.5523	0.6027	0.542	0.5011	0.6543	0.55425	0.0845383
		siet4-2	0.5423	0.5365	0.4212	0.6998	0.5103	0.563	0.4888	0.594	0.5184	0.5699	0.54442	0.0728627
	d12	WT	1.2045	1.215	1.2672	1.4784	1.3221	1.0243	1.255	1.3259	1.358	1.3286	1.2779	0.119136
		siet4-1	1.4056	1.2095	1.112	1.032	0.8857	0.9516	1.0504	1.0193	1.0064	1.2473	1.09198	0.155236
		siet4-2	1.1871	1.157	0.9349	1.4498	1.0857	1.1555	0.8475	1.2431	1.0364	1.2033	1.13003	0.167886
	d18	WT	2.45	1.35	2.66	3.03	2.77	2.06	2.46	2.72	2.72	2.7	2.492	0.4756
		siet4-1	2.93	2.8	2.57	2.27	1.96	1.96	2.1	2.05	2.14	2.57	2.335	0.356004
		siet4-2	2.45	2.4	2.01	2.89	2.48	2.3	1.74	2.38	2.2	2.4	2.325	0.303837
	d24	WT	4	3.74	4.21	4.76	4.45	3.31	4.06	4.23	4.25	4.27	4.128	0.393836
		siet4-1	4.64	4.65	3.89	3.55	3.25	3.31	3.8	3.42	3.53	4.22	3.826	0.519427
		siet4-2	4.31	4.13	3.71	4.75	4.04	3.85	3.05	4.01	3.61	4.31	3.977	0.462987
	d31	WT	7.9	8.17	7.93	7.49							7.8725	0.282179
		siet4-1	8.11	7.89	6.66	7.45							7.5275	0.640124
		siet4-2	7.56	7.49	6.74	7.32							7.2775	0.372234
	d38	WT	11.61	12.05	11.47	11.64							11.6925	0.249583
		siet4-1	12.36	12.49	10.48	11.71							11.76	0.919021
		siet4-2	11.43	11.17	10.65	10.51							10.94	0.43282
	d45	WT	16.01	16.83	15.22	15.74							15.95	0.672062
		siet4-1	17.58	16.52	13.78	14.73							15.6525	1.71514
		siet4-2	16.7	15.63	13.86	14.13							15.08	1.33139
Supplementary Fig. 3b
			Fresh weight (g)
			Replicates										Ave.	S.D.
			1	2	3	4	5	6	7	8	9	10
+Si	d0	WT	0.2868	0.2234	0.2502	0.2689	0.246	0.2935	0.2571	0.2957	0.2748	0.2607	0.26571	0.0229194
		siet4-1	0.2589	0.2645	0.2007	0.226	0.2561	0.2454	0.2062	0.2078	0.1895	0.2512	0.23063	0.0278155
		siet4-2	0.2214	0.22	0.2219	0.2047	0.2029	0.1928	0.1842	0.2131	0.1769	0.1815	0.20194	0.0172543
	d3	WT	0.4762	0.3716	0.4373	0.4697	0.4007	0.4896	0.4142	0.4851	0.4637	0.4208	0.44289	0.0400409
		siet4-1	0.413	0.3978	0.33	0.3498	0.3929	0.3865	0.3434	0.35	0.311	0.426	0.37004	0.0382261
		siet4-2	0.3613	0.3164	0.3375	0.3205	0.3029	0.3087	0.2894	0.3479	0.2971	0.2666	0.31483	0.0284189
	d6	WT	0.6402	0.5454	0.6101	0.6514	0.5571	0.7251	0.6267	0.7217	0.7058	0.638	0.64215	0.0625627
		siet4-1	0.5411	0.4269	0.5185	0.4804	0.5265	0.6565	0.4644	0.5125	0.3687	0.5675	0.5063	0.0787234
		siet4-2	0.4707	0.4053	0.4414	0.4184	0.3926	0.4125	0.4213	0.4848	0.4456	0.3727	0.42653	0.0345142
	d12	WT	1.654	1.4093	1.5861	1.822	1.9043	1.7376	1.5254	1.7457	1.7065	1.6045	1.66954	0.145331
		siet4-1	1.1683	0.9548	1.1587	1.0703	1.2245	1.1388	0.9794	1.0937	0.8414	1.2148	1.08447	0.124413
		siet4-2	1.0381	0.7881	0.9773	0.9562	0.7994	0.9238	0.8619	0.9697	1.0239	0.7979	0.91363	0.0952431
	d18	WT	3.19	2.87	3.15	3.582	2.73	3.3	2.83	3.27	3.39	3.1	3.1412	0.26701
		siet4-1	2.12	1.88	1.88	2.12	2.17	1.8	1.87	2.15	1.064	2.11	1.9164	0.330691
		siet4-2	2.05	1.44	1.96	1.86	1.6	1.87	1.62	1.74	1.91	1.51	1.756	0.205221
	d24	WT	4.9	4.46	4.96	5.47	4.3	5.68	5.18	5.83	5.65	5.37	5.18	0.519957
		siet4-1	3.02	2.86	2.53	3.26	3.26	2.47	2.58	3.44	2.65	2.91	2.898	0.342144
		siet4-2	2.83	1.98	2.99	2.89	2.47	2.74	2.62	2.45	2.73	2.34	2.604	0.301338
	d31	WT	9.5	11.22	10.61	11.13							10.615	0.790464
		siet4-1	3.24	3.13	3.54	3.68							3.3975	0.255913
		siet4-2	3.8	3.96	3.77	3.8							3.8325	0.0861684
	d38	WT	15.56	17.27	17.43	17.32							16.895	0.892506
		siet4-1	3.35	3.92	4.21	4.04							3.88	0.372827
		siet4-2	4.52	5.03	4.83	4.72							4.775	0.212995
	d45	WT	23.73	25.4	26.07	24.1							24.825	1.09625
		siet4-1	2.97	4.89	4.8	3.26							3.98	1.00648
		siet4-2	4.81	5.78	5.98	5.27							5.46	0.526435

## Sheet: Supplementary Fig. 5
Supplementary Fig. 5. Comparison of SPAD value between wild-type rice (WT) and two siet4 mutants.
		Replicates	SPAD value	Ave.	S.D.
-Si	WT	1	34.5
		2	34.2
		3	35.4	34.7	0.6245
	siet4-1	1	31.3
		2	33.9
		3	34.4	33.2	1.66433
	siet4-2	1	35.6
		2	35
		3	34.9	35.1667	0.378594
+Si	WT	1	34
		2	35
		3	35.8	34.9333	0.90185
	siet4-1	1	24.8
		2	22.8
		3	27.5	25.0333	2.35867
	siet4-2	1	25.1
		2	26.7
		3	25.7	25.8333	0.80829

## Sheet: Supplementary Fig. 6
Supplementary Fig. 6. Effect of different Si application rates on the growth of siet4
Supplementary Fig. 6a
Water Silica (g)	Replicates	Day 3				Day 7				Day 11				Day 15				Day 18				Day 28				Day 50
		Si (μg)	Si conc. (mM)	Si conc. (mM)		Si (μg)	Si conc. (mM)	Si conc. (mM)		Si (μg)	Si conc. (mM)	Si conc. (mM)		Si (μg)	Si conc. (mM)	Si conc. (mM)		Si (μg)	Si conc. (mM)	Si conc. (mM)		Si (μg)	Si conc. (mM)	Si conc. (mM)		Si (μg)	Si conc. (mM)	Si conc. (mM)
				Ave.	S.D.			Ave.	S.D.			Ave.	S.D.			Ave.	S.D.			Ave.	S.D.			Ave.	S.D.			Ave.	S.D.
0	1	5.74	0.41			5.495	0.3925			3.126	0.223286			1.168	0.139048			0.616	0.0733333			0.422	0.0502381			0.115	0.0136905
	2	5.563	0.397357			5.504	0.393143			4.617	0.329786			1.976	0.235238			1.564	0.18619			0.291	0.0346429			0.289	0.0344048
	3	5.303	0.378786	0.395381	0.0157007	4.567	0.326214	0.370619	0.038457	2.849	0.2035	0.25219	0.0679237	0.924	0.11	0.161429	0.0655502	0.626	0.0745238	0.111349	0.0648172	1.173	0.139643	0.0748413	0.056659	0.161	0.0191667	0.0224206	0.0107337
10	1	6.763	0.483071			8.145	0.581786			7.239	0.517071			3.38	0.402381			2.829	0.336786			1.699	0.202262			0.845	0.100595
	2	7.182	0.513			7.588	0.542			7.068	0.504857			3.817	0.454405			3.3	0.392857			2.8	0.333333			1.08	0.128571
	3	7.21	0.515	0.50369	0.0178846	8.328	0.594857	0.572881	0.0275307	7.635	0.545357	0.522429	0.0207747	4.008	0.477143	0.444643	0.038325	2.889	0.343929	0.357857	0.0305206	2.242	0.266905	0.2675	0.0655377	0.691	0.0822619	0.10381	0.0233215
20	1	9.638	0.688429			11.56	0.825714			7.105	0.5075			5.003	0.595595			3.967	0.472262			3.873	0.461071			1.351	0.160833
	2	8.333	0.595214			10.053	0.718071			10.298	0.735571			5.53	0.658333			2.518	0.299762			2.093	0.249167			1.188	0.141429
	3	8.541	0.610071	0.631238	0.0500824	8.624	0.616	0.719929	0.104869	10.229	0.730643	0.657905	0.130278	3.808	0.453333	0.569087	0.105039	4.965	0.591071	0.454365	0.146477	3.463	0.412262	0.374167	0.11097	1.074	0.127857	0.143373	0.0165739
50	1	11.791	0.842214			15.039	1.07421			15.895	1.13536			8.869	1.05583			7.65	0.910714			7.131	0.848929			2.778	0.330714
	2	11.839	0.845643			14.021	1.0015			14.778	1.05557			8.387	0.998452			7.844	0.93381			7.855	0.935119			2.244	0.267143
	3	12.109	0.864929	0.850929	0.0122449	14.874	1.06243	1.04605	0.0390268	15.158	1.08271	1.09121	0.0405663	9.233	1.09917	1.05115	0.0505202	7.241	0.862024	0.902183	0.0366455	7.432	0.884762	0.889603	0.0432987	4.562	0.543095	0.380317	0.144509
100	1	13.188	0.942			17.329	1.23779			19	1.35714			11.509	1.37012			10.839	1.29036			11.918	1.41881			7.737	0.921071
	2	15.917	1.13693			19.506	1.39329			18.927	1.35193			11.899	1.41655			9.681	1.1525			8.672	1.03238			5.686	0.676905
	3	14.883	1.06307	1.04733	0.0984127	18.07	1.29071	1.30726	0.0790597	19.825	1.41607	1.37505	0.0356232	11.425	1.36012	1.38226	0.0301103	10.23	1.21786	1.22024	0.0689594	10.475	1.24702	1.23274	0.19361	4.078	0.485476	0.694484	0.218329
Supplementary Fig. 6b
Water silica (g)		Fresh weight (g)
		Repricates			Ave.	S.D.
		1	2	3
0	WT	21.98	20.14	25.53	22.55	2.73984
	siet4-1	12.07	11.89	13.91	12.6233	1.11791
	siet4-2	16.71	9.98	26.24	17.6433	8.17008
10	WT	19.89	24.69	20.97	21.85	2.51809
	siet4-1	5.51	3.11	16.2	8.27333	6.96879
	siet4-2	8.84	9.6	10.05	9.49667	0.611583
20	WT	33.05	30.52	32.18	31.9167	1.28539
	siet4-1	6.23	3.97	15.34	8.51333	6.01909
	siet4-2	11.26	13.88	18.5	14.5467	3.66575
50	WT	42.67	30.39	24.79	32.6167	9.14561
	siet4-1	8.97	16.53	3.2	9.56667	6.685
	siet4-2	6.83	16.31	5.46	9.53333	5.90861
100	WT	37.58	44.04	38.22	39.9467	3.55934
	siet4-1	6.22	8.28	3.06	5.85333	2.62925
	siet4-2	3.95	6.47	5.06	5.16	1.26297

## Sheet: Supplementary Fig. 8
Supplementary Fig. 8. Time-dependent Si uptake and Si concentration in xylem sap.
Supplementary Fig. 8a
	Replicates	Total weight (g)					Si (μg)				Root fresh weight (g)	Volume remaining in the bottle (g)				Si amount in blank bottle (μg)								Si uptake (mg/g)
		0h	2h	4h	6h	8h	2h	4h	6h	8h		2h	4h	6h	8h	2h		4h		6h		8h		2h			4h			6h			8h
																	Ave.		Ave.		Ave.		Ave.		Ave.	S.D.		Ave.	S.D.		Ave.	S.D.		Ave.	S.D.
WT	1	60.46	60.1	59.23	58.3	57.46	6.111	4.392	2.9283	1.605	0.21	49.64	48.77	47.84	47									1.17718			1.97284			2.6102			3.22404
	2	60.29	59.96	59.14	58.24	57.41	6.816	5.423	3.855	2.163	0.23	49.67	48.85	47.95	47.12									0.768725			1.36028			1.99404			2.71338
	3	60.34	60.03	59.2	58.36	57.58	6.815	5.246	3.416	2.028	0.17	49.69	48.86	48.02	47.24									1.03902			1.94148			2.94265			3.74302
	4	60.83	60.43	59.5	58.57	57.66	5.95	3.695	1.831	0.849	0.28	49.6	48.67	47.74	46.83									0.941673	0.98165	0.171716	1.72507	1.74992	0.28215	2.33392	2.4702	0.403366	2.67286	3.08833	0.503401
siet4-1	1	60.6	60.27	59.44	58.64	57.87	6.103	5.456	3.4	2.344	0.18	49.67	48.84	48.04	47.27									1.37576			1.72083			2.78695			3.36843
	2	60.35	60	59.17	58.36	57.6	7.322	5.47	4.072	2.708	0.2	49.65	48.82	48.01	47.25									0.634169			1.543			2.18665			2.86007
	3	60.32	60.02	59.25	58.46	57.73	7.223	6.056	5.195	3.603	0.12	49.7	48.93	48.14	47.41									1.13285			2.08376			2.73457			4.05236
	4	60.37	60.06	59.26	58.47	57.72	7.465	5.913	4.572	3.305	0.13	49.69	48.89	48.1	47.35									0.86182	1.00115	0.322368	2.03476	1.84559	0.257962	2.98843	2.67415	0.342932	3.96104	3.56047	0.556733
siet4-2	1	60.31	60.01	59.2	58.42	57.67	7.373	5.794	4.382	2.783	0.16	49.7	48.89	48.11	47.36									0.756451			1.72596			2.54179			3.52696
	2	60.38	60.05	59.16	58.31	57.52	7	4.925	3.027	1.643	0.19	49.67	48.78	47.93	47.14									0.834359			1.90636			2.83239			3.54219
	3	60.6	60.23	59.34	58.45	57.62	6.735	4.7	2.9	1.604	0.22	49.63	48.74	47.85	47.02									0.842692			1.74789			2.5036			3.07763
	4	60.49	60.16	59.32	58.46	57.65	6.999	5.407	3.659	2.179	0.18	49.67	48.83	47.97	47.16									0.881265	0.828692	0.0523158	1.74802	1.78206	0.0835139	2.65155	2.63233	0.147379	3.45775	3.40113	0.218777
Blank	1	59.3	59.28	58.75	58.24	57.71	8.573	8.559	8.455	8.548		49.98	49.45	48.94	48.41	856.957		846.485		827.575		827.617
	2	59.59	59.57	59.03	58.52	57.99	8.512	8.484	8.472	8.556		49.98	49.44	48.93	48.4	850.86	853.908	838.898	842.692	829.07	828.323	828.221	827.919
Supplementary Fig. 8b
	Replicates	Xylem sap Si (μg)	Si concentration (mM)	Ave.	S.D.
WT	1	4.83	17.25
	2	4.159	14.8536
	3	4.197	14.9893
	4	4.528	16.1714	15.8161	1.12434
siet4-1	1	4.508	16.1
	2	4.293	15.3321
	3	4.684	16.7286
	4	4.467	15.9536	16.0286	0.573219
siet4-2	1	4.488	16.0286
	2	4.3	15.3571
	3	4.543	16.225
	4	4.525	16.1607	15.9429	0.398946

## Sheet: Supplementary Fig. 9
Supplementary Fig. 9. Comparison of mineral concentration in roots and shoots between the wild-type rice (WT) and siet4 mutants.
					24 Mg										31 P										39 K										43 Ca										55 Mn
		Replicates	Dry weight (g)	Root and shoot dry weight (g)	Concentration (ppb)	content (μg)			Root and shoot content (μg)			Concentration (mg/kg)			Concentration (ppb)	content (μg)			Root and shoot content (μg)			Concentration (mg/kg)			Concentration (ppb)	content (μg)			Root and shoot content (μg)			Concentration (mg/kg)			Concentration (ppb)	content (μg)			Root and shoot content (μg)			Concentration (mg/kg)			Concentration (ppb)	content (μg)			Root and shoot content (μg)
							Ave.	S.D.		Ave.	S.D.		Ave.	S.D.			Ave.	S.D.		Ave.	S.D.		Ave.	S.D.			Ave.	S.D.		Ave.	S.D.		Ave.	S.D.			Ave.	S.D.		Ave.	S.D.		Ave.	S.D.			Ave.	S.D.
WT	Root	1	0.0191	0.0191	1252.94	25.0588			25.0588			1311.98			10468.1	209.362			209.362			10961.4			21225.5	424.511			424.511			22225.7			944.328	18.8866			18.8866			988.826			14.5089	0.290178			0.290178
		2	0.0279	0.0279	1950.93	39.0185			39.0185			1398.51			15274.9	305.499			305.499			10949.8			29506.9	590.138			590.138			21151.9			1355.89	27.1177			27.1177			971.962			20.5572	0.411143			0.411143
		3	0.0203	0.0203	1395.56	27.9113			27.9113			1374.94			11683.8	233.675			233.675			11511.1			20753	415.06			415.06			20446.3			1006.76	20.1352			20.1352			991.881			15.9321	0.318643			0.318643
		4	0.0299	0.0299	1934.34	38.6869	32.6689	7.23606	38.6869	32.6689	7.23606	1293.88	1344.83	49.8793	15557.7	311.153	264.922	51.1438	311.153	264.922	51.1438	10406.5	10957.2	450.997	27984.3	559.687	497.349	90.5034	559.687	497.349	90.5034	18718.6	20635.6	1472.59	1414.88	28.2977	23.6093	4.78413	28.2977	23.6093	4.78413	946.411	974.77	20.8363	20.8431	0.416863	0.359207	0.0643738	0.416863
	Basal region	1	0.0056	0.105	1244.44	24.8887			508.038			4838.45			2131.1	42.6219			903.669			8606.37			7627.22	152.544			4356.55			41491			251.37	5.02739			189.397			1803.78			24.3978	0.487957			5.89311
		2	0.0088	0.152	1737.73	34.7546			658.37			4331.38			3157.87	63.1574			1255.91			8262.58			10636.2	212.725			5878.67			38675.4			352.89	7.05779			248.763			1636.6			33.3902	0.667805			8.17086
		3	0.0074	0.1194	1352.21	27.0442			542.733			4545.5			2568.06	51.3613			1036.07			8677.32			8486.06	169.721			4649.93			38944.1			281.833	5.63666			203.575			1704.98			23.9804	0.479608			6.14317
		4	0.0117	0.1688	2245.97	44.9195	32.9018	9.06235	730.304	609.861	102.849	4326.44	4510.45	241.344	4164.4	83.288	60.1071	17.5962	1294.13	1122.45	184.943	7666.64	8303.23	461.427	13718.4	274.368	202.34	54.2816	6142.07	5256.8	884.903	36386.7	38874.3	2088.04	482.591	9.65183	6.84342	2.05648	282.266	231	42.531	1672.19	1704.39	71.9078	41.5468	0.830936	0.616576	0.16721	8.98126
	L2-4	1	0.0155		5748.42	114.968									6938.15	138.763									27887.4	557.748									2758.01	55.1602									54.6305	1.09261
		2	0.0208		6724.61	134.492									8569.47	171.389									33698.1	673.962									3450.83	69.0166									87.9588	1.75918
		3	0.0177		5878.55	117.571									8399.82	167.996									30748.2	614.965									3086.08	61.7215									69.5055	1.39011
		4	0.0221		7204.92	144.098	127.783	13.9009							8497.49	169.95	162.025	15.57							34206.3	684.125	632.7	58.5363							3869.46	77.3892	65.8219	9.56546							91.8432	1.83686	1.51969	0.345032
	LS5	1	0.0098		1689.82	33.7964									3573.12	71.4624									24889.3	497.786									559.752	11.195									30.4477	0.608954
		2	0.012		2048.94	40.9789									3936.54	78.7307									28565.9	571.318									653.285	13.0657									37.2644	0.745288
		3	0.0093		1680.29	33.6058									3454.41	69.0882									23366.1	467.321									473.195	9.46391									26.3192	0.526384
		4	0.0131		2084.96	41.6992	37.5201	4.42023							4357.04	87.1408	76.6055	8.13367							30872.1	617.442	538.467	68.3933							652.129	13.0426	11.6918	1.72458							39.052	0.78104	0.665416	0.118696
	LB5	1	0.011		4672.32	93.4464									5728.42	114.568									18220	364.4									2093.73	41.8745									41.3824	0.827648
		2	0.0131		5242.19	104.844									6976.57	139.531									20908	418.16									2439.62	48.7923									48.7551	0.975101
		3	0.0126		4834.55	96.691									6567.61	131.352									18534	370.68									2228.57	44.5714									42.185	0.843701
		4	0.014		5736.37	114.727	102.427	9.49901							7207.27	144.145	132.399	13.0112							21545.5	430.91	396.037	33.4139							2772.31	55.4463	47.6711	5.91379							54.7076	1.09415	0.935151	0.124897
	LS6	1	0.013		1529.3	30.5859									5454.4	109.088									36798.7	735.973									524.805	10.4961									35.4091	0.708183
		2	0.0177		1956.95	39.139									6871.14	137.423									45023.3	900.467									642.943	12.8589									45.6021	0.912042
		3	0.015		1834.42	36.6883									6096.57	121.931									38008.6	760.172									589.846	11.7969									38.3371	0.766742
		4	0.0182		2033.11	40.6622	36.7688	4.43511							6444.99	128.9	124.335	11.9774							43694.4	873.889	817.625	81.6418							655.34	13.1068	12.0647	1.19008							49.4801	0.989603	0.844142	0.129415
	LB6	1	0.0204		5608.1	112.162									7961.53	159.231									35176.7	703.535									1984.14	39.6827									50.2279	1.00456
		2	0.0256		6797.29	135.946									10297.1	205.943									39690.6	793.813									2543.32	50.8664									61.4639	1.22928
		3	0.0236		6105.18	122.104									9252.86	185.057									39479.6	789.591									2123.08	42.4615									48.909	0.97818
		4	0.0266		7412.62	148.252	129.616	15.7951							10999.3	219.986	192.554	26.4476							41443.8	828.876	778.954	53.2735							2851.52	57.0304	47.5103	7.93005							65.0415	1.30083	1.12821	0.16105
	L7	1	0.0297		4909.48	98.1896									13396.7	267.935									67228.2	1344.56									1298.07	25.9615									58.1602	1.1632
		2	0.054		8410.77	168.215									22986.9	459.739									115411	2308.22									2355.25	47.105									94.1087	1.88217
		3	0.0338		5451.46	109.029									15464.3	309.286									73873.8	1477.48									1396.16	27.9232									57.9221	1.15844
		4	0.0631		9797.22	195.944	142.845	46.907							23035.9	460.719	374.419	100.512							121623	2432.46	1890.68	558.821							2829.96	56.5992	39.3972	14.9163							107.392	2.14784	1.58791	0.504952
siet4-1	Root	1	0.0179	0.0179	1554.49	31.0898			31.0898			1736.86			10783.6	215.672			215.672			12048.7			19993.3	399.866			399.866			22338.9			741.341	14.8268			14.8268			828.314			12.5234	0.250468			0.250468
		2	0.0264	0.0264	2107.49	42.1499			42.1499			1596.59			16279.7	325.594			325.594			12333.1			32887.1	657.742			657.742			24914.5			1141.7	22.834			22.834			864.925			19.0431	0.380862			0.380862
		3	0.0184	0.0184	1526.35	30.527			30.527			1659.08			11064.4	221.288			221.288			12026.5			20480.3	409.605			409.605			22261.1			785.001	15.7			15.7			853.262			12.9611	0.259221			0.259221
		4	0.0196	0.0196	1554.97	31.0993	33.7165	5.62861	31.0993	33.7165	5.62861	1586.7	1644.81	69.2315	12015.5	240.309	250.716	51.0202	240.309	250.716	51.0202	12260.7	12167.3	152.868	23082.3	461.647	482.215	120.12	461.647	482.215	120.12	23553.4	23267	1247.57	939.442	18.7888	18.0374	3.62139	18.7888	18.0374	3.62139	958.614	876.279	56.975	13.2645	0.26529	0.28896	0.0615691	0.26529
	Basal region	1	0.0056	0.1164	1130.85	22.617			483.929			4157.47			2571.65	51.4331			1147.87			9861.46			8172.45	163.449			4748.66			40796			222.279	4.44558			199.488			1713.81			19.8486	0.396972			5.40054
		2	0.0082	0.1542	1762.75	35.2551			660.761			4285.09			3606.68	72.1337			1450.61			9407.34			11349.6	226.993			6207.63			40257			351.87	7.03739			261.201			1693.91			31.6115	0.63223			8.37829
		3	0.0063	0.1243	1229.99	24.5998			482.937			3885.26			2759.59	55.1917			1194.84			9612.55			8583.05	171.661			4920.88			39588.7			265.272	5.30543			195.961			1576.52			22.361	0.44722			5.65102
		4	0.0062	0.1263	1403.21	28.0642	27.634	5.55705	550.294	544.48	83.6838	4357.04	4171.21	207.732	2877.34	57.5467	59.0763	9.0617	1248	1260.33	133.285	9881.23	9690.65	224.993	8833.11	176.662	184.691	28.7222	4989.38	5216.64	668.376	39504.2	40036.5	608.094	227.419	4.54837	5.33419	1.19845	212.842	217.373	30.1096	1685.21	1667.36	61.7354	25.4241	0.508483	0.496226	0.101489	6.85084
	L2-4	1	0.0158		4991.44	99.8287									9731	194.62									28333.1	566.663									2877.03	57.5406									54.0914	1.08183
		2	0.0254		8535.7	170.714									15096.2	301.924									45788.7	915.774									4604.36	92.0872									112.817	2.25634
		3	0.0183		5226.52	104.53									11285.8	225.717									33163	663.261									2817.05	56.341									63.891	1.27782
		4	0.0179		6467.57	129.351	126.106	32.4366							11473.2	229.464	237.931	45.4308							28608.9	572.177	679.469	163.645							3172.25	63.4449	67.3534	16.779							80.2003	1.60401	1.555	0.514784
	LS5	1	0.0097		1775.47	35.5094									4280	85.6									26125	522.501									586.695	11.7339									24.2614	0.485227
		2	0.0141		2002.11	40.0422									6581.6	131.632									37841.4	756.827									692.238	13.8448									41.9332	0.838664
		3	0.011		1576.64	31.5328									4984.66	99.6933									29409.1	588.182									532.901	10.658									24.2595	0.48519
		4	0.0099		1571.33	31.4265	34.6277	4.07923							4884	97.6799	103.651	19.6646							26321.7	526.433	598.486	109.763							525.48	10.5096	11.6866	1.53874							27.542	0.55084	0.58998	0.168651
	LB5	1	0.0121		4355.2	87.104									8228.47	164.569									21466.4	429.327									2191.94	43.8388									41.7129	0.834258
		2	0.0159		5664.19	113.284									8964.42	179.288									27969.8	559.395									2577.13	51.5425									57.0261	1.14052
		3	0.0127		4243.41	84.8682									7534.66	150.693									21164.9	423.299									2099.91	41.9982									42.4594	0.849189
		4	0.0121		4265.22	85.3045	92.6401	13.7964							7464.08	149.282	160.958	14.0328							18546.6	370.932	445.738	80.1806							2125.04	42.5007	44.9701	4.44994							43.525	0.870499	0.923617	0.145366
	LS6	1	0.0149		1632.98	32.6597									6817.12	136.342									38936.6	778.732									581.614	11.6323									32.0566	0.641131
		2	0.0205		2209.54	44.1908									9204.51	184.09									51441.4	1028.83									770.407	15.4081									52.8307	1.05661
		3	0.0158		1602.73	32.0545									7205.99	144.12									39146.1	782.922									600.254	12.0051									31.6893	0.633787
		4	0.0148		1824.32	36.4864	36.3478	5.58469							7249.49	144.99	152.386	21.491							41707.4	834.147	856.157	117.838							617.453	12.3491	12.8486	1.73126							38.7508	0.775015	0.776637	0.197617
	LB6	1	0.0224		5172.95	103.459									9707.14	194.143									37831.8	756.637									2066.05	41.3211									45.4532	0.909064
		2	0.0329		7844.45	156.889									13125.3	262.506									55149.8	1103									2873.54	57.4708									70.2355	1.40471
		3	0.0221		5116.6	102.332									9793.5	195.87									36818.5	736.37									2014.74	40.2949									45.0175	0.90035
		4	0.0226		5586.96	111.739	118.605	25.8652							10100.2	202.004	213.631	32.7578							37290.6	745.812	835.454	178.554							2169.61	43.3922	45.6197	8.00505							54.4769	1.08954	1.07592	0.235905
	L7	1	0.0359		5137.58	102.752									16058.3	321.167									76567.5	1531.35									1448.77	28.9755									52.6029	1.05206
		2	0.0372		5019.3	100.386									15951.8	319.037									80840.6	1616.81									1190.5	23.8099									52.4602	1.0492
		3	0.0381		5150.98	103.02									16177.8	323.555									77759.2	1555.18									1467.92	29.3583									52.8734	1.05747
		4	0.0428		6396.07	127.921	108.52	12.9885							18351.7	367.034	332.698	22.9647							88160.9	1763.22	1616.64	104.141							1804.84	36.0968	29.5601	5.03901							72.6229	1.45246	1.1528	0.199803
siet4-2	Root	1	0.0268	0.0268	2148.67	42.9733			42.9733			1603.48			15250.1	305.002			305.002			11380.7			28798.4	575.969			575.969			21491.4			1070.02	21.4004			21.4004			798.521			18.8391	0.376781			0.376781
		2	0.024	0.024	1911.08	38.2216			38.2216			1592.57			13815.6	276.311			276.311			11513			26765.8	535.316			535.316			22304.9			1007.75	20.155			20.155			839.793			16.9426	0.338852			0.338852
		3	0.0236	0.0236	2139.81	42.7962			42.7962			1813.4			13651	273.02			273.02			11568.6			27645.6	552.912			552.912			23428.5			988.756	19.7751			19.7751			837.929			16.6576	0.333153			0.333153
		4	0.0176	0.0176	1385.69	27.7138	37.9262	7.15476	27.7138	37.9262	7.15476	1574.65	1646.02	112.215	10267.5	205.349	264.921	42.2318	205.349	264.921	42.2318	11667.6	11532.5	119.706	19701.2	394.023	514.555	82.0605	394.023	514.555	82.0605	22387.7	22403.1	794.253	792.195	15.8439	19.2936	2.40228	15.8439	19.2936	2.40228	900.221	844.116	41.9669	13.0797	0.261594	0.327595	0.0480729	0.261594
	Basal region	1	0.0091	0.1476	1550.78	31.0157			567.295			3843.46			3046.24	60.9248			1260.52			8540.1			10318.9	206.379			5501.53			37273.3			323.161	6.46321			238.768			1617.67			32.7319	0.654637			7.05387
		2	0.009	0.1363	1576.18	31.5236			545.536			4002.46			3210.4	64.208			1241.81			9110.87			11394	227.879			5439.45			39907.9			349.332	6.98664			232.145			1703.19			28.4641	0.569282			6.53263
		3	0.0091	0.14	1635.01	32.7002			597.74			4269.57			3479.48	69.5896			1283.3			9166.41			11220.2	224.403			5317.75			37984			322.801	6.45602			239.566			1711.19			29.7006	0.594013			7.43815
		4	0.0071	0.1095	1300.44	26.0089	30.3121	2.9543	509.51	555.02	37.134	4653.06	4192.14	354.023	2756.01	55.1203	62.4607	6.05846	1022.62	1202.06	120.826	9338.97	9039.09	346.545	9693.11	193.862	213.131	15.9317	4275.49	5133.56	577.115	39045.6	38552.7	1160.45	261.495	5.22989	6.28394	0.74533	206.178	229.164	15.6808	1882.91	1728.74	111.154	26.8565	0.537129	0.588765	0.0497076	6.27368
	L2-4	1	0.0208		6448.35	128.967									10646.9	212.938									36847.7	736.954									3549.69	70.9938									80.7252	1.6145
		2	0.0183		5590.24	111.805									9254.16	185.083									31522.9	630.458									3285.33	65.7065									72.9251	1.4585
		3	0.0208		7548.27	150.965									11282	225.64									34126.3	682.527									3772.63	75.4527									101.907	2.03814
		4	0.018		7368.14	147.363	134.775	18.0919							10587.7	211.753	208.854	17.0482							27527.3	550.546	650.121	79.3556							3812.93	76.2586	72.1029	4.8523							79.3352	1.5867	1.67446	0.251791
	LS5	1	0.0122		1689.28	33.7856									4496.82	89.9365									28812.2	576.243									565.6	11.312									33.7684	0.675367
		2	0.0115		1491.9	29.8379									4473.02	89.4604									30335	606.7									510.668	10.2134									29.3984	0.587967
		3	0.0113		1829.09	36.5818									4839.33	96.7865									28657.9	573.158									516.669	10.3334									30.6491	0.612982
		4	0.0088		1692.75	33.8549	33.5151	2.77579							4384.88	87.6977	90.9703	3.99529							23561	471.219	556.83	59.0472							575.154	11.5031	10.8405	0.661262							27.932	0.55864	0.608739	0.0496611
	LB5	1	0.0135		4744.43	94.8887									7688.7	153.774									21865.7	437.313									2441.86	48.8373									44.8026	0.896053
		2	0.0129		4742.15	94.843									7560.93	151.219									20165.2	403.304									2463.37	49.2674									44.4377	0.888754
		3	0.0121		4291.85	85.837									7143.78	142.876									20391.2	407.824									2146.88	42.9375									43.0073	0.860146
		4	0.0084		3375.46	67.5092	85.7695	12.8962							4871.53	97.4306	136.325	26.3437							14546.6	290.932	384.843	64.3981							1588.6	31.7721	43.2036	8.14981							32.1621	0.643241	0.822049	0.120208
	LS6	1	0.0198		1694.17	33.8835									7552.48	151.05									41901.6	838.033									639.647	12.7929									41.317	0.82634
		2	0.0167		1588.89	31.7779									7342.52	146.85									42286.8	845.736									598.729	11.9746									36.9151	0.738303
		3	0.0172		1921.21	38.4242									7824.83	156.497									40663.7	813.274									627.885	12.5577									40.9756	0.819513
		4	0.014		1574.29	31.4858	33.8928	3.2042							5882.11	117.642	143.01	17.3665							34337.4	686.749	795.948	74.105							555.239	11.1048	12.1075	0.751808							38.3754	0.767507	0.787916	0.0422405
	LB6	1	0.0269		5979.56	119.591									10405.2	208.104									43612.6	872.251									2485.36	49.7072									51.6402	1.0328
		2	0.0249		5755.48	115.11									10751.4	215.028									43350.5	867.01									2385.36	47.7072									47.8129	0.956257
		3	0.0243		6119.46	122.389									10178.8	203.576									39228.4	784.568									2584.48	51.6897									56.5913	1.13183
		4	0.0194		5265.47	105.309	115.6	7.48686							8464.22	169.284	198.998	20.3612							31700.5	634.01	789.46	111.141							2113.29	42.2657	47.8425	4.05778							51.8542	1.03708	1.03949	0.0718892
	L7	1	0.0453		6258.17	125.163									19189.6	383.792									91718	1834.36									1933.07	38.6613									67.708	1.35416
		2	0.043		6531.96	130.639									19498.2	389.964									92918	1858.36									2014.47	40.2894									66.6783	1.33357
		3	0.0452		6542.12	130.842									19416.6	388.333									91600.1	1832									2006.96	40.1391									69.0766	1.38153
		4	0.0338		4898.96	97.9792	121.156	15.6735							14184.5	283.689	361.444	51.9026							72408.6	1448.17	1743.22	197.061							1402.21	28.0442	36.7835	5.87234							57.1687	1.14337	1.30316	0.108319
[truncated: 45 more columns]

[truncated: 1 more sheets: Supplementary Fig. 11]
